# Supplementary material for: Coronary artery disease, its associations with ocular, genetic and blood lipid parameters
Source: Eye (Lond). 2023 Aug 16;38(2):372–9. doi: 10.1038/s41433-023-02703-9 (PMC10810895; doi:10.1038/s41433-023-02703-9)
Supplement: Supplementary file 2 — Supplements table 1. [file 41433_2023_2703_MOESM2_ESM.xlsx]

## Sheet: Sheet1
Supplements table 1. Distribution of CYP4F2 rs2108622 and ABCA1 rs1883025 in control, MI and 3VD patients under codominant, dominant, recessive and overdominant models.
Gene	Allele	Control group	MI group	3VD group	p value
CYP4F2 rs2108622, n (%)	Codominant model
	CC	45 (61.6)	39 (57.4)	18 (75.0)	0.341
	CT	26 (35.6)	24 (35.3)	6 (25.0)
	TT	2 (2.7)	5 (7.4)	-
	Total, n	73	68	24
	C	116 (79.5)	102 (75.0)	42 (88.0)	0.184
	T	30 (20.5)	34 (25.0)	6 (12.0)
	Dominant model
	CC	45 (61.6)	39 (57.4)	18 (75.0)	0.310
	CT+TT	28 (38.4)	29 (42.6)	6 (25.0)
	Recessive model
	CC+CT	71 (97.3)	63 (92.6)	24 (100.0)	0.213
	TT	2 (2.7)	5 (7.4)	-
	Overdominant model
	CC+TT	47 (64.4)	44 (64.7)	18 (75.0)	0.606
	CT	26 (35.6)	24 (35.3)	6 (25.0)
ABCA1 rs1883025, n (%)	Codominant model
	CC	39 (53.4)	43 (65.2)	16 (66.7)	0.256
	CT	29 (39.7)	17 (25.8)	5 (20.8)
	TT	5 (6.8)	6 (9.1)	3 (12.5)
	Total, n	73	66	24
	C	107 (73.3)	103 (78.0)	35 (76.0)	0.637
	T	39 (26.7)	29 (22.0)	11 (24.0)
	Dominant model
	CC	39 (53.4)	43 (65.2)	15 (65.2)	0.316
	CT+TT	34 (46.6)	23 (34.8)	8 (34.8)
	Recessive model
	CC+CT	68 (93.2)	60 (90.9)	20 (87.0)	0.645
	TT	5 (6.8)	6 (9.1)	3 (13.0)
	Overdominant model
	CC+TT	44 (60.3)	49 (74.2)	18 (78.3)	0.116
	CT	29 (39.7)	17 (25.8)	5 (21.7)
