# Supplementary material for: Coronary artery disease, its associations with ocular, genetic and blood lipid parameters
Source: Eye (Lond). 2023 Aug 16;38(2):372–9. doi: 10.1038/s41433-023-02703-9 (PMC10810895; doi:10.1038/s41433-023-02703-9)
Supplement: Supplementary file 3 — Supplements table 2. [file 41433_2023_2703_MOESM3_ESM.xlsx]

## Sheet: Sheet1
Supplements table 2. Ophthalmic and blood test results according to recessive model of ABCA1 rs1883025.
Parameter	Non C allele carriers	C allele carriers	p value
	Median; min.-max.	Median; min.-max.
Retinal thickness, µm	282.33 (272.22-297.56)	282.9 (204.0-323.67)	0.158
Choroidal thickness, µm	228.22 (67.44-319.67)	252.78 (32.22-414.22)	0.126
RNFL layer thickness, µm	30.11 (27.78-40.0)	30.61 (23.78-102.44)	0.651
GCL++ layer thickness, µm	106.44 (96.67-112.33)	104.67 (79.11-134.11)	0.259
GCL+ layer thickness, µm	72.33 (68.22-78.78)	71.72 (59.89-94.67)	0.215
FAZ area SCP, µm2	263.408 (129.814-564.434)	294.214 (0-886.289)	0.803
FAZ area DCP, µm2	207.598 (86.660-560.566)	251.895 (41.572-760.605)	0.552
Total cholesterol, mmol/l	5.70 (3.12-7.03)	5.63 (3.15-14.10)	0.541
HDL-C, mmol/l	1.15 (0.98-1.66)	1.30 (0.60-4.23)	0.694
LDL-C, mmol/l	3.83 (1.82-4.80)	3.78 (087-6.47)	0.916
Tg-C, mmol/l	1.19 (0.97-2.99)	1.33 (0.44-12.10)	0.376
FAZ – foveal avascular zone, SCP – superficial capillary plexus, DCP – deep capillary plexus.
