# Supplementary material for: Coronary artery disease, its associations with ocular, genetic and blood lipid parameters
Source: Eye (Lond). 2023 Aug 16;38(2):372–9. doi: 10.1038/s41433-023-02703-9 (PMC10810895; doi:10.1038/s41433-023-02703-9)
Supplement: Supplementary file 4 — Supplements table 3. [file 41433_2023_2703_MOESM4_ESM.xlsx]

## Sheet: Sheet1
Supplements table 3. Ophthalmic and blood test results according to overdominant model of ABCA1 rs1883025.
Parameter	CT alleles (median; range)	TT/CC alleles (median; range)	p value
	Median; min.-max.	Median; min.-max.
Retinal thickness, µm	282.78 (204.0-315.78)	282.11 (256.11-323.67)	0.187
Choroidal thickness, µm	252.33 (32.11-351.22)	248.61 (67.44-414.22)	0.267
RNFL layer thickness, µm	30.56 (24.78-102.44)	30.50 (23.78-46.78)	0.371
GCL++ layer thickness, µm	104.89 (79.110119.67)	104.33 (84.0-134.11)	0.111
GCL+ layer thickness, µm	72.78 (60.89-86.67)	71.5 (59.89-94.67)	0.057
FAZ area SCP, µm2	257.080 (0-611.279)	303.399 (92.549-886.289)	0.008
FAZ area DCP, µm2	250.840 (41.572-700.840)	252.114 (44.121-760.605)	0.456
Total cholesterol, mmol/l	5.54 (3.93-7.49)	5.70 (3.12-14.10)	0.141
HDL-C, mmol/l	1.44 (0.61-4.23)	1.28 (0.60-2.65)	0.514
LDL-C, mmol/l	3.55 (0.94-4.94)	3.83 (0.87-6.47)	0.067
Tg-C, mmol/l	1.23 (0.44-3.41)	1.39 (0.46-12.10)	0.086
FAZ – foveal avascular zone, SCP – superficial capillary plexus, DCP – deep capillary plexus.
